# Supplementary material for: Diverging landscape impacts on macronutrient status despite overlapping diets in managed (Apis mellifera) and native (Melissodes desponsa) bees
Source: Conserv Physiol. 2020 Dec 15;8(1):coaa109. doi: 10.1093/conphys/coaa109 (PMC7745716; doi:10.1093/conphys/coaa109)
Supplement: supplementary_files_coaa109 [file supplementary_files_coaa109.zip]

Archive with 2 entries (2 files):
- Supplemental data spreadsheet.xlsx
- Supplemental Files.docx
