# Supplementary material for: Diverging landscape impacts on macronutrient status despite overlapping diets in managed (Apis mellifera) and native (Melissodes desponsa) bees
Source: Conserv Physiol. 2020 Dec 15;8(1):coaa109. doi: 10.1093/conphys/coaa109 (PMC7745716; doi:10.1093/conphys/coaa109)
Supplement: supplementary_files_coaa109 [file supplementary_files_coaa109.zip › Supplemental data spreadsheet.xlsx]

## Sheet: Sheet1
dbID	species	site	glycogen	lipids	protein	sequenced	Apiaceae1	Apocynaceae1	Asteraceae1	Asteraceae2	Asteraceae3	Asteraceae4	Solidago virgaurea	Eupatorium cannabinum	Pilosella officinarum	Asteraceae5	Asteraceae6	Asteraceae7	Antennaria dioica	Boraginaceae	Brassicaceae	Convolvulaceae	Cyperaceae:Carex	Fabaceae:Medicago	Fabaceae:Melilotus	Fabaceae	Fabaceae1	Glycine max	Fabaceae:Trifolium	Fabaceae2	Amorpha fruticosa	Fabaceae3	Hypoxidaceae	Lamiaceae:Nepeta	Lamiaceae:Salvia	Malvaceae1	Malvaceae2	Oleaceae	Orobanchaceae:Pedicularis	Poaceae:Bromus	Sorghastrum nutans	Poaceae:Bouteloua	Poaceae:Cenchrus	Poaceae:Muhlenbergia	Melinis repens	Poaceae1	Panicum notatum	Poaceae:Paspalum	Polygonaceae:Persicaria
1	honeybee	1	40.8942	45.3463	17.6298	yes	0	0	633	10	0	2	0	1	0	15	0	6	1	0	1	0	0	53	6	5	7	0	2	0	0	0	0	0	0	0	0	0	1	14	1	6	1	0	0	122	0	0	0
2	honeybee	1	49.9544	77.7976	14.3718	yes	0	3	60	10	0	2	0	0	0	3	0	2	0	0	0	0	0	10	3	11	13	1	3	1	2	0	2	0	0	0	0	0	4	523	142	9	0	0	0	287	0	0	1
3	honeybee	1	54.8951	71.374	15.8276	yes	0	0	213	8	0	0	2	0	0	3	247	2	0	0	3	0	0	5	88	46	11	1	23	0	0	1	0	0	0	0	0	0	0	6	0	9	0	0	0	40	0	0	0
4	honeybee	1	47.6743	57.1875	7.62496	no	0	0	0	0	0	0	0	0	0	0	0	0	0	0	0	0	0	0	0	0	0	0	0	0	0	0	0	0	0	0	0	0	0	0	0	0	0	0	0	0	0	0	0
5	honeybee	1	67.4631	26.1644	10.3841	yes	0	0	109	10	0	4	0	0	0	0	0	5	0	0	0	0	1	8	3	1	8	1	0	2	1	0	1	0	3	0	0	2	12	92	25	7	5	3	0	922	1	0	1
6	honeybee	1	30.6178	67.4283	5.50242	no	0	0	0	0	0	0	0	0	0	0	0	0	0	0	0	0	0	0	0	0	0	0	0	0	0	0	0	0	0	0	0	0	0	0	0	0	0	0	0	0	0	0	0
7	honeybee	1	52.8758	134.934	11.2772	yes	0	1	45	0	0	0	0	0	0	1	0	3	0	0	0	0	0	8	15	0	4	2	0	0	0	0	9	0	0	0	0	1	7	405	491	1	11	2	1	1416	1	1	0
8	honeybee	1	39.5584	118.651	15.96	yes	0	0	88	6	0	4	0	0	0	2	0	1	0	1	0	0	0	15	1	0	5	7	0	0	2	0	0	0	0	0	0	0	13	209	35	3	5	2	1	1300	0	0	1
9	honeybee	1	30.7237	21.388	14.8037	yes	1	5	51	5	0	2	0	0	0	0	0	1	0	1	3	0	0	9	3	961	8	1	3	0	2	6	0	0	1	0	0	1	2	70	12	2	3	1	0	667	1	0	1
10	honeybee	1	17.7343	17.7158	16.1518	yes	1	1	108	1	0	1	0	0	0	2	1	2	0	0	3	0	0	2	0	0	4	1	1	0	0	0	0	0	0	0	0	0	17	66	7	6	8	3	1	953	0	1	2
11	honeybee	2	121.273	64.3155	17.8963	yes	0	0	36	3	0	0	0	0	0	2	0	1	0	1	2	0	0	16	10	0	1	0	0	0	0	0	6	0	0	0	0	3	3	298	412	1	4	1	2	616	1	1	1
12	honeybee	2	57.2661	26.6668	19.7814	no	0	0	0	0	0	0	0	0	0	0	0	0	0	0	0	0	0	0	0	0	0	0	0	0	0	0	0	0	0	0	0	0	0	0	0	0	0	0	0	0	0	0	0
13	honeybee	2	6.01691	7.98197	8.45838	yes	0	0	992	1	0	2	0	0	0	15	0	18	0	0	0	0	0	5	0	0	12	0	0	0	0	0	0	0	0	0	0	0	0	0	3	0	0	1	0	11	0	0	0
14	honeybee	2	16.9769	37.8738	7.87451	no	0	0	0	0	0	0	0	0	0	0	0	0	0	0	0	0	0	0	0	0	0	0	0	0	0	0	0	0	0	0	0	0	0	0	0	0	0	0	0	0	0	0	0
15	honeybee	2	122.083		9.83171	no	0	0	0	0	0	0	0	0	0	0	0	0	0	0	0	0	0	0	0	0	0	0	0	0	0	0	0	0	0	0	0	0	0	0	0	0	0	0	0	0	0	0	0
16	honeybee	2	35.4912	47.4079	9.65524	yes	1	1	43	2	0	2	0	0	0	0	0	2	0	1	0	0	1	35	6	0	3	224	0	0	0	0	1	0	0	0	0	0	2	310	56	3	0	0	0	483	0	0	2
17	honeybee	2	52.5998	113.539	15.2229	yes	0	0	28	0	0	1	0	0	0	0	0	0	0	1	1	0	0	3	29	0	6	0	0	0	0	0	1	0	0	0	0	0	4	402	417	2	0	6	0	638	1	0	0
18	honeybee	2	25.103	46.6242	11.1334	yes	2	3	85	12	0	3	0	0	1	1	0	6	0	1	0	1	0	4	3	0	11	4	0	1	0	0	0	0	3	0	0	1	11	121	31	6	3	3	0	740	0	2	2
19	honeybee	2	36.2667	23.8544	9.1721	yes	0	0	11	0	0	0	1	0	0	0	0	0	0	0	1	0	0	0	6	0	1	0	0	0	0	0	0	0	0	0	0	0	2	223	276	0	2	2	0	611	0	0	0
20	honeybee	2	31.961	20.9275	14.3729	yes	0	3	30	2	0	2	0	0	0	1	0	1	0	0	1	0	0	5	1	0	2	0	0	0	1	0	0	0	0	0	0	1	4	93	14	6	2	5	1	578	2	0	0
21	honeybee	3	111.549	83.9795	16.2791	yes	0	0	34	1	0	0	0	0	0	0	0	1	0	0	0	0	1	1	3	20	3	0	0	0	0	0	1	0	0	0	0	1	1	245	45	0	1	1	0	275	1	0	0
22	honeybee	3	35.2686	43.7195	13.6492	yes	0	1	138	11	0	8	0	0	0	2	0	8	0	0	0	0	0	12	2	2	14	6	1	0	1	0	0	0	0	0	0	0	22	74	11	10	4	4	2	705	1	0	1
23	honeybee	3	78.5848	154.716	10.1098	yes	0	0	71	2	0	0	0	0	0	3	0	1	0	0	3	0	0	23	2	0	5	0	0	0	0	0	0	0	1	0	0	0	6	715	151	2	2	0	0	480	0	0	0
24	honeybee	3	64.4765	56.3505	9.65335	yes	0	1	170	22	0	3	0	1	0	2	0	4	0	1	0	0	0	37	3	7	14	2	2	0	0	0	0	0	1	0	0	2	12	65	14	7	3	1	0	722	1	1	1
25	honeybee	3	113.465	93.6295	6.24806	yes	1	4	106	11	0	3	0	0	1	1	0	4	0	0	3	0	0	50	1	0	12	2	4	1	1	0	0	0	1	0	0	2	14	86	15	11	8	5	0	833	1	2	3
26	honeybee	3	29.7592	122.331	14.2231	yes	1	2	90	4	0	2	0	0	0	1	0	3	0	0	1	0	0	10	42	0	12	1	3	0	5	0	0	0	0	0	0	1	9	202	38	2	6	5	1	1152	1	2	1
27	honeybee	3	33.7153		9.4633	yes	0	0	43	0	0	1	0	0	0	0	0	2	0	0	0	0	1	3	3	0	2	1	0	0	0	0	2	0	0	0	0	1	3	500	79	1	3	1	0	240	0	1	1
28	honeybee	3	21.656		11.5895	yes	0	1	212	4	0	4	0	0	0	3	0	7	0	0	0	1	0	15	1	1	8	3	0	1	1	0	0	0	0	0	0	2	10	110	19	7	0	3	0	535	0	2	1
29	honeybee	3	10.4019	79.0695	10.9605	no	0	0	0	0	0	0	0	0	0	0	0	0	0	0	0	0	0	0	0	0	0	0	0	0	0	0	0	0	0	0	0	0	0	0	0	0	0	0	0	0	0	0	0
30	honeybee	3	16.746	32.0565	12.9784	yes	0	0	78	2	0	0	0	0	0	1	0	1	0	0	2	0	0	7	0	0	5	0	0	0	0	0	0	0	1	0	0	0	5	46	5	0	3	1	1	943	0	3	0
31	honeybee	9	81.6108	24.6382	17.3021	no	0	0	0	0	0	0	0	0	0	0	0	0	0	0	0	0	0	0	0	0	0	0	0	0	0	0	0	0	0	0	0	0	0	0	0	0	0	0	0	0	0	0	0
32	honeybee	9	54.777	18.9058	10.638	yes	0	1	1122	12	0	3	0	3	0	23	0	27	0	0	8	0	0	0	0	0	20	2	0	2	0	0	0	0	0	0	0	2	7	42	8	11	0	0	0	235	0	0	0
33	honeybee	9	26.0812	19.8193	4.90637	yes	0	0	75	1	0	2	0	0	0	2	0	0	0	0	1	0	0	18	1	0	10	2	0	1	1	0	0	0	0	0	0	0	19	128	21	1	11	6	1	1351	1	0	0
34	honeybee	9	59.9052	14.5488	13.1746	yes	1	1	69	2	0	3	1	0	0	1	12	2	0	1	0	0	0	17	2	0	10	1	0	0	3	0	2	0	0	0	0	0	13	466	126	11	8	1	0	796	1	0	3
35	honeybee	9	52.2809	21.4796	9.91032	yes	0	0	66	4	0	2	0	1	0	1	1	2	0	0	0	0	0	31	0	0	8	2	0	0	0	0	0	0	0	0	0	0	13	54	7	4	6	6	0	788	1	0	0
36	honeybee	9	25.7147	54.9783	8.29983	yes	0	1	113	5	0	0	0	0	0	3	1	2	0	0	1	0	0	12	7	0	6	0	0	2	2	0	0	0	0	0	0	2	5	988	181	4	3	1	2	512	0	0	1
37	honeybee	9	38.2683	61.4887	10.9152	no	0	0	0	0	0	0	0	0	0	0	0	0	0	0	0	0	0	0	0	0	0	0	0	0	0	0	0	0	0	0	0	0	0	0	0	0	0	0	0	0	0	0	0
38	honeybee	9	28.3382	34.5938	3.27096	yes	0	1	120	9	0	0	3	0	0	4	6	1	0	0	3	0	0	20	21	0	9	2	0	2	1	0	0	0	2	0	0	3	20	114	34	7	4	3	2	1100	2	2	0
39	honeybee	9	32.7182	25.2453	13.3535	yes	1	0	57	2	0	1	0	0	0	1	0	1	0	0	0	0	0	5	2	0	2	0	0	0	1	0	0	0	1	0	0	0	4	91	10	2	7	3	1	1305	1	6	0
40	honeybee	9	25.1476	23.0799	10.9486	yes	0	2	49	5	0	0	0	0	0	3	0	3	0	1	1	0	1	17	3	0	6	2	2	0	2	0	0	0	0	0	0	0	1	360	88	7	4	0	0	519	0	0	1
41	honeybee	10	33.3142	28.2343	12.1121	yes	0	0	0	0	0	0	0	0	0	0	0	0	0	0	0	0	0	1380	0	0	1	0	1	0	0	0	0	0	0	0	0	0	0	0	0	0	0	0	0	3	0	0	0
42	honeybee	10	45.1957	22.6155	16.1297	yes	0	0	637	0	0	0	0	0	0	17	0	14	0	0	0	0	0	0	0	0	5	0	0	0	0	0	0	0	0	0	0	0	1	0	0	2	0	0	0	0	0	0	0
43	honeybee	10	38.3802	38.7295	10.8193	yes	0	5	62	2	0	4	3	1	0	0	3	1	0	1	2	2	1	14	6	1	8	3	0	1	5	0	0	0	0	0	0	0	5	498	123	12	5	2	0	780	0	0	4
44	honeybee	10	49.9462	28.244	12.6295	yes	0	0	49	3	0	0	0	1	0	1	0	2	1	0	0	0	0	7	7	0	4	1	0	0	0	0	0	0	0	0	0	0	5	342	438	3	1	3	1	633	1	0	1
45	honeybee	10	46.6559	65.4825	27.1683	yes	0	3	98	13	0	6	0	0	0	1	0	4	0	0	1	1	1	12	2	15	9	2	0	1	3	0	0	0	0	0	0	0	15	177	51	3	6	5	0	945	0	0	0
46	honeybee	10	28.7735	68.5752	18.6908	yes	0	2	42	2	0	0	0	0	0	0	3	3	0	0	0	1	0	5	4	3	3	1	0	2	0	0	0	0	0	0	0	0	5	571	118	2	2	2	0	332	1	0	2
47	honeybee	10	79.0066	94.4036	15.0863	yes	0	2	141	41	0	2	0	3	1	3	0	3	0	0	0	0	0	9	1	3	9	3	0	3	3	1	0	0	0	0	0	0	16	77	17	3	4	2	1	638	0	0	0
48	honeybee	10	89.0602	155.053	15.9629	yes	0	2	63	8	0	2	0	0	0	3	0	1	0	0	1	0	0	8	2	5	7	3	0	1	1	0	0	0	0	0	0	0	20	61	6	2	5	2	1	691	0	1	0
49	honeybee	10	33.4113	75.1623	11.9599	yes	0	2	115	28	0	0	0	2	0	4	0	3	0	1	1	0	0	6	4	7	8	6	0	1	1	0	1	0	0	0	0	0	12	183	55	14	4	3	3	949	1	0	1
50	honeybee	10	33.8968	30.377	10.0923	yes	1	0	67	8	0	1	0	0	0	0	0	1	0	1	0	0	0	8	5	1	8	0	0	0	2	0	1	0	0	0	0	0	6	639	160	4	1	0	0	448	0	0	0
51	honeybee	5	24.832	10.3595	14.1225	yes	1	0	41	1	0	1	2	0	0	1	0	5	0	0	2	0	0	9	0	0	8	2	1	0	0	0	0	0	0	0	0	0	10	104	22	1	7	7	0	1132	0	0	0
52	honeybee	5	33.998	24.6374	17.1415	yes	0	0	78	2	2	1	0	0	0	1	0	83	0	1	0	0	0	17	17	24	4	0	0	0	6	0	1	0	0	0	0	0	6	417	110	3	5	3	0	680	1	0	1
53	honeybee	5	12.5454	50.2363	10.3464	yes	0	5	104	15	0	0	1	0	0	6	0	1	0	2	0	0	0	19	18	51	10	4	0	1	2	0	1	0	0	0	0	0	3	688	193	8	1	2	0	376	0	0	2
54	honeybee	5	73.9307	133.411	15.6674	yes	0	0	1105	87	0	0	0	1	0	22	0	38	1	0	0	0	0	1	12	0	2	0	31	0	0	0	0	0	0	0	0	0	0	0	0	0	0	0	0	4	0	0	0
55	honeybee	5	28.1357	45.0349	11.675	no	0	0	0	0	0	0	0	0	0	0	0	0	0	0	0	0	0	0	0	0	0	0	0	0	0	0	0	0	0	0	0	0	0	0	0	0	0	0	0	0	0	0	0
56	honeybee	5	39.3213	49.1969	10.5998	yes	0	1	46	2	0	1	0	0	0	0	0	2	0	0	0	0	0	5	4	0	2	0	0	0	1	0	0	0	0	0	0	0	9	75	11	2	4	3	0	915	0	2	0
57	honeybee	5	16.5421	50.0293	10.0527	yes	0	2	41	5	0	2	0	0	0	0	0	1	0	0	0	0	0	7	2	0	7	0	0	0	1	0	0	0	1	0	0	1	2	298	94	4	2	3	0	421	0	2	0
58	honeybee	5	26.4968	123.683	7.79926	yes	0	0	22	0	0	0	0	0	0	0	0	1	0	0	1	1	0	14	11	10	1	0	0	0	0	0	4	0	0	0	0	0	3	341	374	2	1	0	3	962	1	1	1
59	honeybee	5	24.0857	20.4694	6.61101	yes	0	0	91	6	0	2	0	0	0	2	0	3	0	0	1	1	0	7	19	10	4	1	1	0	0	1	0	0	0	0	0	0	20	75	13	4	6	5	1	614	1	0	0
60	honeybee	5	40.7862	16.9545	11.5442	yes	2	1	63	1	0	0	0	0	0	1	0	1	0	0	1	0	0	10	1	0	3	1	1	2	1	0	0	0	0	0	0	0	5	98	36	0	7	5	1	1244	2	1	2
61	honeybee	4	39.1285	51.1047	9.25162	yes	2	6	98	10	0	4	0	0	0	1	0	6	0	1	2	0	0	24	2	0	6	4	0	1	1	0	0	0	1	0	0	0	18	91	16	3	4	2	0	714	0	0	2
62	honeybee	4	21.8025	32.1926	9.65251	yes	0	1	67	3	0	0	0	0	0	0	0	2	0	0	2	0	0	8	0	0	6	0	1	0	1	0	0	0	1	0	0	2	13	114	26	3	7	6	1	1367	1	0	1
63	honeybee	4	129.786	65.4156	11.7136	no	0	0	0	0	0	0	0	0	0	0	0	0	0	0	0	0	0	0	0	0	0	0	0	0	0	0	0	0	0	0	0	0	0	0	0	0	0	0	0	0	0	0	0
64	honeybee	4	44.4589	52.6889	6.79385	yes	0	0	43	1	0	1	1	1	0	0	0	4	0	0	1	0	0	6	0	0	6	1	2	0	0	0	0	0	1	0	0	8	6	33	5	2	0	0	2	250	0	0	0
65	honeybee	4	91.4711	124.744	4.82797	yes	0	2	37	1	0	0	0	0	0	0	0	0	0	1	0	1	0	4	24	0	5	0	0	0	1	0	0	0	0	0	0	1	16	42	4	5	2	2	0	494	0	1	0
66	honeybee	4	68.3196	72.6416	8.84156	yes	0	3	158	4	0	0	0	1	0	0	0	1	0	0	2	0	0	6	0	0	6	0	0	0	1	0	0	0	0	0	0	1	22	100	5	0	4	3	1	1267	3	1	0
67	honeybee	4	37.9013	38.9198	8.92129	yes	1	3	119	1	0	2	0	0	0	3	0	1	0	1	0	0	0	7	4	0	0	3	0	0	3	0	0	0	1	0	0	1	4	165	18	1	14	6	5	2157	4	0	0
68	honeybee	4	46.0043	74.9443	7.41475	yes	0	5	81	4	0	2	0	0	0	3	0	5	0	0	1	0	0	15	47	2	20	2	1	0	1	0	2	0	1	0	0	2	4	630	179	8	4	7	1	850	1	0	5
69	honeybee	4	37.035	65.7801	7.55797	yes	0	0	58	2	0	1	0	0	0	0	0	1	0	0	0	0	0	7	0	0	3	0	0	1	0	0	1	0	0	0	0	1	4	494	97	3	1	1	1	256	0	0	1
70	honeybee	4	27.7229	35.887	12.7421	yes	0	4	168	7	0	1	0	0	0	1	0	7	0	0	0	0	0	3	0	0	5	0	0	1	0	0	0	0	0	0	0	1	10	84	21	2	2	2	1	433	0	1	0
71	honeybee	11	46.203	19.0602	18.87	no	0	0	0	0	0	0	0	0	0	0	0	0	0	0	0	0	0	0	0	0	0	0	0	0	0	0	0	0	0	0	0	0	0	0	0	0	0	0	0	0	0	0	0
72	honeybee	11	50.771	9.45236	10.1892	no	0	0	0	0	0	0	0	0	0	0	0	0	0	0	0	0	0	0	0	0	0	0	0	0	0	0	0	0	0	0	0	0	0	0	0	0	0	0	0	0	0	0	0
73	honeybee	11	85.3002	40.8887	2.38007	yes	0	2	32	1	0	0	0	0	0	0	0	1	0	0	0	0	0	2	18	0	3	1	0	1	1	0	2	0	0	0	0	0	4	440	464	2	5	1	2	729	1	0	0
74	honeybee	11	68.0455	31.5767	5.18329	yes	0	2	112	8	0	0	0	0	1	2	0	4	0	0	2	1	0	27	4	0	9	3	0	0	0	0	0	0	1	0	0	6	25	186	54	9	3	4	1	1014	4	1	1
75	honeybee	11	27.4544	24.4851	5.06716	yes	1	0	41	1	0	2	0	0	0	2	0	1	0	0	0	0	0	9	3	0	3	0	0	0	0	0	2	0	0	0	0	0	10	639	113	7	4	0	0	442	0	1	2
76	honeybee	11	45.1308	124.188	6.3791	yes	0	0	26	1	0	1	0	0	0	0	0	1	0	0	0	0	0	5	13	0	3	0	0	0	0	0	2	0	0	0	0	1	1	405	465	2	11	4	2	1110	2	1	0
77	honeybee	11	37.2276	91.5875	6.99328	yes	0	2	58	6	0	0	1	0	0	4	0	4	0	0	0	0	0	7	2	0	9	0	0	0	2	0	0	0	0	0	0	0	12	159	28	6	8	3	0	1073	0	1	1
78	honeybee	11	45.6297		11.6891	yes	0	0	65	3	0	0	0	0	0	3	0	1	0	0	0	0	1	7	3	0	3	2	1	1	0	0	1	0	0	0	0	0	1	661	102	4	2	2	1	336	0	0	1
79	honeybee	11	27.0455	52.7975	6.29219	yes	0	0	29	1	0	0	0	0	0	0	0	1	0	0	1	0	0	3	8	0	1	0	0	1	0	0	2	0	0	0	0	0	3	307	359	2	9	4	0	805	0	3	2
80	honeybee	11	51.174	71.7242	10.5327	yes	1	0	45	2	0	2	0	0	0	1	0	2	0	0	0	0	0	8	0	0	4	0	0	0	0	0	0	0	0	0	0	0	11	98	18	4	3	2	0	806	0	1	1
81	honeybee	6	59.4561	32.3349	16.2261	yes	0	2	583	2	0	0	0	0	0	6	47	13	0	0	0	0	0	11	0	0	4	0	0	0	1	0	0	0	0	0	0	0	0	2	3	4	0	0	0	3	0	0	0
82	honeybee	6	83.1707	95.162	13.8477	yes	0	1	1517	2	0	0	1	0	0	23	1	29	1	0	0	0	0	6	0	0	11	0	118	1	0	0	0	0	0	0	0	42	0	7	0	4	1	0	1	60	0	0	0
83	honeybee	6	61.3596	39.87	5.02698	no	0	0	0	0	0	0	0	0	0	0	0	0	0	0	0	0	0	0	0	0	0	0	0	0	0	0	0	0	0	0	0	0	0	0	0	0	0	0	0	0	0	0	0
84	honeybee	6	2.60203	11.2759	7.46578	yes	0	0	784	8	1	1	1	0	0	16	0	21	0	0	0	0	0	0	10	0	2	0	0	1	0	0	0	0	0	0	0	0	0	2	5	3	0	0	0	1	0	0	0
85	honeybee	6	100.246	81.3701	7.2674	yes	0	0	1223	0	1	0	1	1	0	25	0	33	0	0	0	0	0	17	1	1	8	0	0	1	0	0	0	0	0	0	0	0	0	1	0	2	0	0	0	42	0	0	0
86	honeybee	6	42.7674	93.2706	11.9365	yes	0	0	236	8	0	1	0	0	0	6	0	3	0	0	1	0	0	6	41	0	7	1	0	1	3	0	0	0	0	0	0	2	9	108	25	6	1	4	0	611	0	2	0
87	honeybee	6	44.5692	149.112	6.30308	no	0	0	0	0	0	0	0	0	0	0	0	0	0	0	0	0	0	0	0	0	0	0	0	0	0	0	0	0	0	0	0	0	0	0	0	0	0	0	0	0	0	0	0
88	honeybee	6	43.202		9.96835	yes	1	3	118	4	0	0	0	0	0	3	0	5	0	0	0	0	0	8	0	9	8	1	0	0	1	0	0	0	0	0	0	0	8	98	3	2	6	5	0	1195	0	0	1
89	honeybee	6	20.2313	31.3201	12.2954	yes	0	0	30	3	0	0	1	0	0	1	0	0	0	0	0	0	0	6	1	0	4	0	0	0	0	0	1	0	0	0	0	0	1	524	97	1	0	1	2	254	0	0	1
90	honeybee	6	15.3248	16.6525	11.9191	yes	0	2	215	5	0	1	0	1	0	7	0	3	1	0	1	0	0	6	1	0	8	1	0	3	1	0	0	0	2	0	0	0	11	103	21	10	4	1	0	554	1	1	2
91	honeybee	7	93.4267	61.9447	18.2021	yes	0	0	773	0	0	0	0	0	0	18	0	17	1	1	0	0	0	167	16	0	1	0	0	0	0	0	0	0	0	0	0	0	0	0	1	1	0	0	0	2	0	0	0
92	honeybee	7	14.9364	14.3068	10.323	yes	0	1	99	82	0	3	0	3	0	0	0	7	0	1	1	0	0	10	70	33	6	3	7	0	1	1	0	0	0	0	0	0	11	63	4	10	6	1	1	704	0	1	0
93	honeybee	7	55.7205	59.7291	6.00712	yes	1	3	147	13	0	4	0	1	0	2	0	3	0	3	1	0	0	19	21	0	20	1	0	1	2	0	1	0	0	0	0	1	31	97	14	4	4	3	2	916	0	0	2
94	honeybee	7	48.3456	33.7959	9.8182	yes	0	3	107	13	0	4	0	0	2	2	0	4	0	1	1	1	0	17	2	16	13	0	0	0	0	0	0	0	1	0	0	0	21	80	10	7	9	2	1	854	2	0	2
95	honeybee	7	52.9306	83.9301	16.061	yes	0	0	139	9	0	2	0	0	1	1	0	1	0	0	1	1	0	4	4	0	13	120	0	0	2	0	1	0	0	0	0	0	13	80	10	7	4	0	1	729	0	0	0
96	honeybee	7	65.161	112.347	10.5422	yes	1	2	43	1	0	1	0	0	0	2	0	2	0	0	0	0	0	12	1	0	6	0	0	0	1	0	0	0	0	0	0	0	4	90	16	1	4	5	0	1077	0	1	0
97	honeybee	7	116.348		12.2433	yes	0	1	58	4	0	1	0	0	0	1	0	3	0	0	0	0	0	11	9	0	6	3	0	0	6	0	1	0	0	0	0	0	9	425	127	6	6	1	1	639	3	1	2
98	honeybee	7	40.7734	78.3676	13.8237	yes	0	0	24	2	0	1	0	0	0	1	0	1	0	0	0	0	0	3	10	0	2	8	0	0	1	0	2	0	0	0	0	1	7	393	469	0	6	1	0	688	0	1	1
99	honeybee	7	19.243	28.8205	13.6027	no	0	0	0	0	0	0	0	0	0	0	0	0	0	0	0	0	0	0	0	0	0	0	0	0	0	0	0	0	0	0	0	0	0	0	0	0	0	0	0	0	0	0	0
100	honeybee	7	23.4836	16.4985	8.28562	yes	0	2	98	3	0	0	0	0	0	0	0	2	0	1	1	0	0	6	0	0	2	2	0	0	2	0	0	0	1	0	0	0	4	60	3	2	2	2	0	803	0	0	1
101	honeybee	8	46.2035	18.9059	17.1613	yes	0	5	77	15	0	0	0	0	0	0	0	3	0	6	0	0	1	14	7	0	9	3	0	2	4	0	1	0	0	0	0	2	5	514	175	7	0	1	0	306	0	1	3
102	honeybee	8	92.0427	75.6848	14.7018	no	0	0	0	0	0	0	0	0	0	0	0	0	0	0	0	0	0	0	0	0	0	0	0	0	0	0	0	0	0	0	0	0	0	0	0	0	0	0	0	0	0	0	0
103	honeybee	8	13.8595	22.3584	6.01153	yes	1	1	81	2	0	1	26	1	0	1	0	1	0	0	1	0	0	9	1	0	8	2	0	0	0	0	0	0	0	0	0	183	13	116	29	2	1	0	1	520	0	3	1
104	honeybee	8	80.3226	126.217	7.50491	yes	0	0	176	11	0	3	0	0	0	4	0	3	0	0	0	0	0	7	0	0	4	0	0	0	0	0	0	0	0	0	0	1	15	100	17	2	0	0	0	542	0	2	0
105	honeybee	8	71.6862		6.99195	yes	0	1	139	10	0	0	0	0	1	5	0	4	0	1	0	0	0	14	3	0	4	1	0	0	2	0	0	0	0	0	0	0	17	93	8	8	1	2	2	720	0	1	1
106	honeybee	8	22.6351	59.9052	6.87666	yes	0	0	72	2	0	1	0	0	0	1	0	2	0	1	1	0	1	12	0	0	10	2	5	0	0	0	0	0	1	0	0	0	2	117	17	0	7	6	2	1597	1	1	1
107	honeybee	8	24.9426	29.0158	9.28865	yes	1	1	93	7	0	1	0	0	0	0	0	4	0	0	3	1	1	9	0	0	11	1	1	0	1	0	0	0	0	0	0	0	13	78	10	11	9	3	0	865	1	3	0
108	honeybee	8	111.564	125.723	11.4952	yes	3	0	97	12	0	0	0	0	0	2	0	4	2	0	0	1	0	14	0	0	5	2	0	2	0	0	0	0	0	0	0	2	14	102	10	9	5	3	0	810	2	0	1
109	honeybee	8	15.6763	31.3411	11.4322	yes	0	0	63	1	0	1	0	0	0	0	0	3	0	0	0	0	0	0	1	0	6	3	0	0	0	0	0	0	0	0	0	0	3	63	10	2	9	3	0	1135	1	0	0
110	honeybee	8	17.1027	41.1931	15.3552	yes	0	4	63	4	0	0	0	0	0	0	1	6	1	1	0	2	0	12	9	0	11	3	2	0	2	0	1	0	0	0	0	3	7	425	121	5	3	3	1	658	0	1	2
111	honeybee	12	37.3315	15.2244	19.0865	no	0	0	0	0	0	0	0	0	0	0	0	0	0	0	0	0	0	0	0	0	0	0	0	0	0	0	0	0	0	0	0	0	0	0	0	0	0	0	0	0	0	0	0
112	honeybee	12	31.6608	14.9189	14.7388	yes	0	2	748	1	0	0	1	0	0	18	0	13	0	0	0	0	0	2	0	0	5	0	0	0	0	0	0	0	0	0	0	0	0	0	3	4	0	0	0	13	0	0	0
113	honeybee	12	55.611	17.0099	9.9379	yes	0	1	65	5	0	1	0	0	0	0	0	1	0	0	3	1	0	9	1	0	6	2	0	0	0	0	0	0	0	0	0	2	20	102	36	0	5	7	1	573	0	1	1
114	honeybee	12	52.0783	19.8177	2.15019	yes	0	1	50	4	0	1	0	0	0	1	0	0	0	0	0	0	0	1	4	0	1	1	0	0	2	0	1	0	0	0	0	0	11	180	143	3	4	3	3	731	0	0	1
115	honeybee	12	29.34	45.0686	7.19747	yes	1	0	81	3	0	1	0	0	0	1	0	4	0	0	1	0	0	4	2	0	6	1	0	0	1	0	0	0	0	0	0	4	9	94	16	8	6	0	1	624	0	2	1
116	honeybee	12	26.6668	10.7114	6.57573	yes	0	3	107	12	0	1	0	0	0	2	1	1	0	0	2	3	1	7	1	0	10	2	0	1	1	0	0	0	0	0	0	1	10	148	26	6	5	1	0	732	0	2	1
117	honeybee	12	23.758	16.1255	6.53919	yes	0	1	60	3	0	0	0	0	0	2	0	2	0	0	1	0	1	6	0	0	6	0	0	0	0	0	1	0	0	0	1	1	4	526	117	2	1	0	1	393	1	0	1
118	honeybee	12	27.9199	51.6482	5.23607	yes	0	2	155	12	0	2	0	0	0	1	0	2	0	1	0	0	0	14	0	1	14	2	0	0	1	0	0	0	0	0	0	1	12	60	14	8	3	3	0	620	0	0	0
119	honeybee	12	55.5159	32.1006	15.7634	yes	0	2	66	2	0	2	0	0	0	1	0	2	0	2	1	0	0	17	1	0	11	0	1	0	3	0	1	0	0	0	0	0	3	399	97	9	1	4	1	667	0	0	4
120	honeybee	12	53.7835	74.1372	13.8159	yes	1	0	35	2	0	2	0	0	0	1	0	1	0	0	0	0	0	3	24	1	7	3	0	0	0	0	2	0	0	0	0	1	8	450	531	3	7	4	3	778	0	0	1
121	Melissodes	1	34.519	13.8664	4.81568	yes	0	2	15	1	0	0	0	0	0	1	0	0	0	0	0	0	0	6	15	0	2	1	0	0	1	0	2	0	0	0	0	1	3	232	294	4	3	3	0	710	1	1	0
122	Melissodes	1	44.2283	57.0844	5.56896	yes	0	1	57	5	0	2	0	0	0	2	0	23	0	0	1	1	0	6	0	1	6	0	0	1	4	0	0	0	0	0	11	0	9	129	17	5	7	1	0	915	0	0	2
123	Melissodes	1	33.78	105.249	12.2561	yes	0	2	123	9	33	3	0	1	0	2	0	6	0	1	2	2	0	7	1	0	15	1	0	0	2	0	0	0	0	0	0	2	20	176	38	13	6	2	1	940	0	0	0
124	Melissodes	1	37.0727	195.462	26.101	yes	0	1	53	15	0	3	0	0	0	3	0	0	0	0	0	0	0	7	1	0	1	1	0	0	1	0	1	0	0	0	1	3	5	614	114	1	1	0	0	426	1	0	2
125	Melissodes	1	28.4188	63.77	8.64108	yes	1	1	41	0	125	1	0	0	0	0	0	1	0	0	3	1	0	9	2	0	2	1	0	1	0	0	2	0	0	0	0	1	2	278	82	4	1	0	2	425	0	1	1
126	Melissodes	1	34.7939	131.063	13.5338	yes	0	1	15	2	2	0	0	0	0	0	0	1	0	0	2	0	0	3	6	0	2	2	0	1	0	0	3	0	0	0	0	0	1	188	173	2	4	1	0	979	1	2	0
127	Melissodes	2	71.8352	115.836	8.79859	yes	0	0	19	0	1	0	0	0	0	0	0	1	0	0	0	0	0	2	7	0	2	0	0	0	0	0	0	0	0	0	0	0	3	246	278	0	3	4	1	724	0	1	0
128	Melissodes	2	24.9321	15.0876	5.46105	no	0	0	0	0	0	0	0	0	0	0	0	0	0	0	0	0	0	0	0	0	0	0	0	0	0	0	0	0	0	0	0	0	0	0	0	0	0	0	0	0	0	0	0
129	Melissodes	2	14.0422	38.6082	5.83471	no	0	0	0	0	0	0	0	0	0	0	0	0	0	0	0	0	0	0	0	0	0	0	0	0	0	0	0	0	0	0	0	0	0	0	0	0	0	0	0	0	0	0	0
130	Melissodes	2	18.5836	45.7596	9.6859	yes	0	2	19	1	0	0	0	0	0	0	0	0	0	0	1	0	0	5	4	0	5	0	0	85	0	0	2	0	0	0	0	0	6	296	331	0	6	1	2	878	3	0	1
131	Melissodes	2	34.2341	71.4311	8.07905	yes	0	2	59	5	0	3	0	0	0	4	0	2	0	1	1	1	0	9	0	0	5	4	1	0	0	0	1	0	0	0	0	1	8	163	23	7	9	3	0	886	1	0	0
132	Melissodes	2	31.4431	58.0035	12.0474	yes	0	0	68	6	248	1	0	0	0	0	0	3	0	0	0	0	0	6	0	0	6	4	0	0	3	0	0	0	0	0	0	1	2	750	160	3	1	2	1	419	0	1	5
133	Melissodes	3	33.5516	33.1429	5.64249	yes	0	0	77	1	0	1	0	0	0	1	0	3	0	0	2	0	0	5	9	0	2	2	0	0	1	0	0	0	2	0	0	1	6	107	10	1	11	6	2	1342	1	0	0
134	Melissodes	3	20.8386	16.0046	7.49127	yes	0	1	88	7	0	0	0	0	0	2	0	4	0	0	1	1	0	4	2	0	10	0	2	1	0	0	0	0	0	0	5	0	1	440	133	7	3	2	1	733	0	1	0
135	Melissodes	3	26.7601	77.1223	13.8879	yes	0	3	29	4	0	0	0	0	0	1	0	0	0	0	0	1	0	10	2	0	9	0	0	1	4	0	1	0	0	0	0	0	2	413	88	4	1	1	0	481	0	1	5
136	Melissodes	3	17.7435	48.273	15.3023	yes	0	0	23	0	0	0	0	0	0	0	0	1	0	0	0	0	0	1	10	0	1	1	0	0	1	0	2	0	0	0	14	1	5	305	285	1	3	2	2	768	0	1	0
137	Melissodes	3	28.6651	48.2736	13.9376	yes	0	1	104	2	1	2	0	0	0	3	0	2	0	0	0	1	0	7	2	0	6	1	0	2	0	0	0	0	0	0	0	0	10	44	3	0	5	2	3	881	0	2	1
138	Melissodes	9	47.791	73.4377	7.19479	yes	0	1	75	0	0	2	0	0	0	1	0	3	0	1	1	0	0	7	0	1	5	0	0	0	1	0	1	0	0	0	0	0	2	95	19	0	5	6	3	1399	2	2	1
139	Melissodes	9	37.2719	39.5404	11.7771	yes	0	3	46	5	21	0	0	0	0	0	0	1	0	0	0	0	1	10	4	0	6	0	1	1	2	0	1	0	0	0	0	0	2	307	83	6	1	1	0	476	0	0	2
140	Melissodes	10	25.1694	56.4137	7.48359	yes	0	3	84	6	135	3	0	0	0	1	0	2	0	0	0	1	1	11	0	0	10	2	0	0	1	0	0	0	0	0	0	1	19	70	8	5	4	1	0	884	0	0	2
141	Melissodes	10	19.2974	12.1933	4.3861	yes	0	0	146	4	0	1	0	0	0	2	0	7	0	3	2	1	0	8	0	0	8	1	3	1	0	0	1	0	0	0	0	1	9	104	7	5	7	0	1	1254	1	1	1
142	Melissodes	10	190.109		13.7598	yes	0	1	74	6	0	1	0	0	0	4	0	2	0	0	0	0	0	6	0	0	8	1	0	1	0	0	0	0	0	0	0	0	6	131	19	3	6	1	1	885	1	0	0
143	Melissodes	10	22.1504	60.2811	7.51737	yes	0	0	64	1	0	0	0	0	0	0	0	1	0	0	0	0	0	6	1	0	3	0	0	0	1	0	0	0	0	0	0	0	10	718	143	2	1	3	0	370	2	1	1
144	Melissodes	5	65.2544	78.5036	6.90748	yes	0	1	133	15	0	4	0	1	0	2	0	2	0	0	0	0	1	9	173	14	10	6	0	0	0	0	0	0	1	0	0	1	15	65	13	9	1	5	0	653	0	0	1
145	Melissodes	5	56.7732	80.2923	9.41635	yes	1	0	104	25	55	3	0	0	0	0	0	1	0	0	1	3	0	4	2	0	8	5	0	2	0	0	0	0	1	0	0	0	15	47	9	9	2	1	0	762	0	2	1
146	Melissodes	5	18.2523	53.7858	7.2345	yes	0	1	127	91	0	1	3	0	0	2	0	5	0	0	2	0	0	8	3	0	7	9	90	1	3	0	0	0	0	0	0	0	6	363	130	6	5	4	0	574	0	1	4
147	Melissodes	5	41.5636	105.54	9.65272	yes	0	1	14	1	0	0	0	0	0	0	0	0	0	0	0	0	0	0	7	0	0	0	0	0	0	0	2	0	0	0	0	0	3	198	245	2	4	2	1	625	0	0	1
148	Melissodes	4	36.1362	40.0163	11.0551	yes	0	1	135	14	0	1	0	0	0	2	0	2	0	1	2	1	0	11	1	0	8	0	0	2	0	0	1	0	0	0	0	1	24	89	14	4	7	4	0	831	0	1	2
149	Melissodes	4	30.6764	14.525	11.2736	yes	1	1	65	20	0	3	0	2	0	2	0	1	0	0	0	0	0	9	1	0	6	0	0	1	0	0	0	0	1	0	0	0	7	105	17	3	7	7	0	1243	0	0	0
150	Melissodes	4	24.148	80.139	10.0459	yes	0	1	84	6	0	3	0	0	0	3	0	0	0	0	3	2	0	6	1	0	5	3	0	0	0	0	0	1	0	0	0	0	13	67	11	6	2	5	1	931	2	0	2
151	Melissodes	4	39.8644	38.0849	9.18666	yes	0	0	79	2	1	1	0	0	0	1	0	2	0	0	1	0	1	11	2	0	8	3	0	0	1	0	0	0	0	0	0	1	10	137	25	3	8	7	1	1480	3	0	1
152	Melissodes	4	25.4097	7.03469	8.92199	no	0	0	0	0	0	0	0	0	0	0	0	0	0	0	0	0	0	0	0	0	0	0	0	0	0	0	0	0	0	0	0	0	0	0	0	0	0	0	0	0	0	0	0
153	Melissodes	4	32.2481	11.2967	17.7239	yes	2	3	60	6	0	0	0	0	2	1	0	2	0	1	1	1	1	2	0	0	8	2	0	0	0	0	0	0	0	0	0	2	3	49	9	2	7	2	2	570	0	0	0
154	Melissodes	4	51.8848	119.589	11.669	yes	0	1	67	2	20	1	0	0	0	0	0	1	0	2	0	1	0	15	5	3	3	2	0	0	2	0	1	0	0	0	0	0	5	478	96	7	0	5	1	753	1	0	3
155	Melissodes	4	23.1222	30.59	7.31647	yes	0	0	44	1	0	2	0	0	0	0	0	1	0	0	0	1	0	4	19	0	2	2	0	1	0	0	5	0	0	0	0	1	6	476	637	3	3	5	0	918	3	1	1
156	Melissodes	11	24.8762	19.7805	12.3338	yes	0	1	33	2	0	4	0	0	0	1	0	1	0	0	1	0	0	6	0	0	1	1	0	0	1	0	0	0	0	0	0	0	3	70	8	2	3	3	0	865	1	0	0
157	Melissodes	11	171.045	98.4295	21.7147	yes	0	2	44	3	0	1	1	0	0	0	0	0	0	0	3	0	0	12	3	0	9	1	0	0	2	0	0	0	0	0	3	1	5	311	109	3	4	1	1	472	0	0	3
158	Melissodes	11	20.4901	28.4104	10.015	yes	0	1	219	5	0	1	0	0	0	3	0	2	0	0	1	0	0	15	4	0	8	90	0	1	0	0	0	0	0	0	0	0	12	116	24	4	4	1	0	468	1	1	0
159	Melissodes	11	48.73	90.0077	14.3147	yes	0	1	60	2	0	0	0	0	0	3	0	2	0	0	0	0	0	10	0	0	2	2	0	1	2	0	1	0	0	1	0	2	11	57	12	7	5	4	1	985	0	2	1
160	Melissodes	11	23.5676	51.1	15.687	yes	3	2	574	12	0	4	0	1	0	13	0	10	0	0	0	2	0	9	0	0	10	4	0	0	0	0	0	0	1	0	2	3	9	53	8	4	6	2	0	582	0	0	4
161	Melissodes	11	24.2307	53.5177	14.6119	yes	1	1	108	5	0	2	0	0	0	2	0	2	0	0	1	1	0	11	2	0	11	4	0	0	0	0	1	0	0	0	0	1	20	62	11	6	4	3	0	825	0	1	1
162	Melissodes	11	29.4664	19.7537	16.5197	yes	0	1	58	3	0	1	0	2	0	1	0	3	0	0	1	2	0	6	0	0	4	0	0	0	1	0	0	0	0	0	0	0	6	59	12	2	3	4	0	715	0	2	2
163	Melissodes	11	50.7514	94.7584	9.24896	no	0	0	0	0	0	0	0	0	0	0	0	0	0	0	0	0	0	0	0	0	0	0	0	0	0	0	0	0	0	0	0	0	0	0	0	0	0	0	0	0	0	0	0
164	Melissodes	11	23.8189	24.2804	7.19593	yes	0	0	47	1	0	1	0	2	0	1	0	1	0	1	0	0	0	5	1	0	1	1	0	1	2	0	1	0	0	0	0	2	3	449	83	2	1	2	2	269	1	0	0
165	Melissodes	11	88.627	77.7277	14.0598	yes	0	0	59	1	0	1	0	0	0	0	0	2	0	0	0	2	0	6	0	0	4	0	0	0	1	0	0	0	1	0	0	0	5	84	14	1	2	3	1	1283	0	0	1
166	Melissodes	11	20.7143	5.41501	12.9495	yes	0	1	30	1	0	3	0	0	0	0	0	3	0	1	0	1	0	3	5	0	1	1	0	0	2	0	5	0	0	0	0	2	3	333	345	0	4	6	1	900	2	1	1
167	Melissodes	11	20.7773	38.8766	17.3479	yes	0	0	106	9	0	1	0	1	1	3	0	4	0	0	2	1	1	14	9	0	14	1	0	1	1	0	0	0	0	0	0	4	17	172	49	12	5	5	2	984	0	0	3
168	Melissodes	11	21.7268	25.8928	11.1905	yes	0	0	57	1	0	0	0	0	0	0	0	0	0	0	4	0	0	3	8	0	5	2	1	0	0	0	1	0	0	0	0	2	4	726	150	1	7	1	0	464	0	1	0
169	Melissodes	11	49.2208	134.712	9.77053	yes	0	2	128	9	0	3	0	0	0	0	0	5	0	0	1	0	0	12	1	0	8	25	0	4	1	0	0	0	1	0	33	3	11	100	26	5	5	3	3	1033	0	1	1
170	Melissodes	11	30.7882	55.7044	18.5292	yes	0	3	81	3	0	2	0	0	0	3	0	3	0	1	0	2	0	5	0	0	11	1	1	1	0	0	0	0	0	0	39	0	19	170	38	5	12	6	1	1114	0	1	0
171	Melissodes	11	47.6939	155.708	10.3379	yes	0	0	64	2	0	1	0	0	0	3	0	1	0	1	0	0	0	3	0	0	6	95	0	0	1	0	2	8	0	0	0	0	6	703	151	1	1	2	0	341	1	1	4
172	Melissodes	11	121.279	235.207	15.8017	yes	0	0	158	25	0	6	0	1	0	4	0	4	0	1	0	0	0	20	6	0	11	6	0	1	1	0	0	0	0	0	0	0	1	8	2	6	0	4	0	609	1	0	0
173	Melissodes	6	13.0637	36.0088	8.29197	yes	0	0	35	10	19	0	0	0	0	0	0	0	0	1	0	0	0	38	334	1	7	0	0	0	0	0	0	0	0	0	0	0	2	361	43	2	1	0	0	204	0	0	0
174	Melissodes	6	60.866	74.6575	6.50764	yes	0	1	180	7	1	0	0	0	0	2	0	6	0	1	0	0	0	6	0	0	2	2	0	1	0	0	0	1	0	0	0	1	8	97	16	2	6	3	0	499	1	0	0
175	Melissodes	6	20.4896	29.9696	9.29285	yes	0	1	98	7	22	4	0	0	0	1	0	2	0	0	0	0	1	109	0	0	5	1	0	0	0	0	0	0	0	0	0	1	8	86	3	2	2	1	1	929	1	1	1
176	Melissodes	6	13.7121	80.9772	9.47877	yes	0	2	61	0	0	0	0	0	0	4	0	3	0	0	1	0	0	5	0	0	2	1	0	0	0	0	0	0	0	0	0	0	6	66	5	1	6	1	1	979	0	1	0
177	Melissodes	6	23.4529	32.7614	12.1718	yes	0	0	77	0	0	1	1	0	0	1	0	4	0	1	1	0	0	2	0	0	3	5	0	0	0	0	0	0	0	0	0	1	8	52	5	1	3	5	2	697	0	0	0
178	Melissodes	6	24.7973	67.3544	9.64887	yes	0	1	35	0	0	2	0	0	0	0	0	1	0	0	1	0	0	3	1	0	0	0	0	0	0	0	0	0	0	0	0	0	2	60	7	0	6	1	0	893	0	0	0
179	Melissodes	6	17.1849	32.3476	10.0994	yes	0	1	153	21	368	5	0	4	1	3	0	5	0	0	1	0	0	9	1	0	10	3	0	2	3	0	0	0	0	0	0	1	20	108	20	10	1	3	0	838	1	0	1
180	Melissodes	7	11.8207	23.7515	9.86552	yes	0	2	42	15	0	2	0	0	1	0	0	1	0	0	1	0	1	16	1	0	4	1	0	0	4	0	2	0	0	0	0	1	5	410	116	3	2	1	3	699	0	1	1
181	Melissodes	7	37.8331	91.7183	9.93993	yes	0	0	24	7	0	2	0	0	0	1	0	0	0	0	0	0	0	7	30	0	3	0	0	1	0	0	4	0	0	0	0	0	15	364	486	3	3	1	0	761	1	1	2
182	Melissodes	7	22.7331	98.0167	9.86608	no	0	0	0	0	0	0	0	0	0	0	0	0	0	0	0	0	0	0	0	0	0	0	0	0	0	0	0	0	0	0	0	0	0	0	0	0	0	0	0	0	0	0	0
183	Melissodes	7	47.3607	91.1445	7.55167	yes	0	0	71	2	0	1	0	0	0	0	0	1	0	0	1	1	0	5	4	0	6	4	0	0	0	0	3	1	0	0	0	1	5	669	126	1	5	0	0	445	1	0	5
184	Melissodes	7	43.3808	45.2388	11.843	yes	0	1	53	4	0	0	0	0	0	2	0	3	0	2	0	0	1	14	6	1	9	3	1	0	1	0	1	28	1	132	0	0	3	387	103	7	1	2	0	508	0	0	2
185	Melissodes	8	25.0905	28.25	8.21359	yes	1	0	72	4	2	1	0	0	0	0	0	3	0	0	0	0	0	5	3	0	3	3	0	0	1	0	0	0	0	0	0	1	2	613	142	2	1	0	0	367	0	0	0
186	Melissodes	8	12.2159	24.3413	4.78053	yes	1	1	209	8	0	0	0	0	0	4	0	7	0	0	0	1	0	7	0	0	9	1	0	0	0	0	0	0	0	0	0	1	14	82	21	7	5	3	0	498	0	0	2
187	Melissodes	8	43.1921	61.2831	11.0184	yes	0	0	66	3	0	0	0	0	0	1	0	3	0	0	2	0	0	1	0	0	5	0	0	0	1	0	0	0	0	0	0	0	9	45	1	0	4	2	1	595	0	1	1
188	Melissodes	8	46.6102	121.38	13.1355	yes	0	0	65	1	0	0	0	0	0	1	0	3	0	0	1	1	0	6	7	0	7	1	3	0	1	0	0	0	1	0	0	0	10	78	11	2	8	6	1	1438	2	1	0
189	Melissodes	8	39.4792	27.6869	8.11692	yes	0	1	232	8	0	1	0	0	0	3	0	4	0	0	0	0	0	5	3	0	4	1	0	0	1	0	0	0	0	0	0	0	13	103	24	5	3	0	0	530	0	0	0
190	Melissodes	8	36.3517	21.8474	10.9555	yes	0	1	74	10	0	2	0	0	0	1	0	2	0	0	0	0	0	16	0	0	5	3	0	1	0	0	0	0	0	0	0	2	15	62	12	0	4	1	1	862	0	0	1
191	Melissodes	12	32.9082	24.1849	11.109	yes	0	0	79	3	0	2	0	0	0	2	0	2	0	0	1	1	0	12	5	0	8	0	0	0	0	0	0	0	0	0	0	3	8	64	11	3	1	1	1	661	0	1	1
192	Melissodes	12	40.5329	22.786	8.94097	yes	0	0	98	4	1	0	0	0	0	2	0	2	0	1	0	1	0	17	0	0	4	1	2	0	0	0	0	0	0	0	0	1	2	85	3	3	6	2	0	918	0	1	2
193	Melissodes	12	22.7246	8.92541	13.5801	no	0	0	0	0	0	0	0	0	0	0	0	0	0	0	0	0	0	0	0	0	0	0	0	0	0	0	0	0	0	0	0	0	0	0	0	0	0	0	0	0	0	0	0
							65
							73
[truncated: 8 more columns]
